# Supplementary material for: Valorization of Olive Leaf Polyphenols by Green Extraction and Selective Adsorption on Biochar Derived from Grapevine Pruning Residues
Source: Antioxidants (Basel). 2023 Dec 19;13(1):1. doi: 10.3390/antiox13010001 (PMC10812658; doi:10.3390/antiox13010001)
Supplement: Supplementary file 1 [file antioxidants-13-00001-s001.zip]

Archive with 1 entries (1 files):
- antioxidants-2739430-supplementary.pdf
